# Supplementary material for: Relationship between the Dynamics of Flavor Compounds and Microbial Succession in the Natural Fermentation of Zhalajiao, a Popular Traditional Chinese Fermented Chili Paste
Source: Foods. 2023 Oct 20;12(20):3849. doi: 10.3390/foods12203849 (PMC10606277; doi:10.3390/foods12203849)
Supplement: Supplementary file 1 [file foods-12-03849-s001.zip]

Archive with 1 entries (1 files):
- foods-2593960-supplementary.pdf
